# Supplementary material for: PBK/TOPK Is a Favorable Prognostic Biomarker Correlated with Antitumor Immunity in Colon Cancers
Source: Biomedicines. 2022 Jan 27;10(2):299. doi: 10.3390/biomedicines10020299 (PMC8869639; doi:10.3390/biomedicines10020299)
Supplement: Supplementary file 1 [file biomedicines-10-00299-s001.zip]

Archive with 1 entries (1 files):
- biomedicines-1533518-supplementary.pdf
